# Supplementary material for: Predicting Premature Video Skipping and Viewer Interest from EEG Recordings
Source: Entropy (Basel). 2019 Oct 19;21(10):1014. doi: 10.3390/e21101014 (PMC7514236; doi:10.3390/e21101014)
Supplement: Supplementary file 1 [file entropy-21-01014-s001.zip]

Archive with 14 entries (13 files):
- Videos and Decisions/
- Videos and Decisions/s1 01.mat
- Videos and Decisions/s1 02.mat
- Videos and Decisions/s1 03.mat
- Videos and Decisions/s2 01.mat
- Videos and Decisions/s2 02.mat
- Videos and Decisions/s2 03.mat
- Videos and Decisions/s3 01.mat
- Videos and Decisions/s3 02.mat
- Videos and Decisions/s3 03.mat
- Videos and Decisions/s4 01.mat
- Videos and Decisions/s4 02.mat
- Videos and Decisions/s4 03.mat
- Videos and Decisions/Videos.xlsb.xlsx
