# Supplementary material for: Predicting Premature Video Skipping and Viewer Interest from EEG Recordings
Source: Entropy (Basel). 2019 Oct 19;21(10):1014. doi: 10.3390/e21101014 (PMC7514236; doi:10.3390/e21101014)
Supplement: Supplementary file 1 [file entropy-21-01014-s001.zip › Videos and Decisions/Videos.xlsb.xlsx]

## Sheet: Sheet1
	linear	f1	f2	f3	f4	f5	f6	f7	f8	f9	acc	std
100	max-min	v	v	v	v	v	v	v	v	v	87.3	8.28
		v	v	v	v	v	v	x	x	x	79.99	12.09
		v	v	v	x	x	x	v	v	v
		x	x	x	v	v	v	v	v	v
		v	v	v	x	x	x	x	x	x
		x	x	x	v	v	v	x	x	x
		x	x	x	x	x	x	v	v	v
	skipped	f1	f2	f3	f4	f5	f6	f7	f8	f9	acc	std
		v	x	x	x	x	x	x	x	x	73.76	10.97
		x	v	x	x	x	x	x	x	x	71.02	11.54
		x	x	v	x	x	x	x	x	x	76.16	11.1
		x	x	x	v	x	x	x	x	x	59.07	14.91
		x	x	x	x	v	x	x	x	x	57.87	15.35
		x	x	x	x	x	v	x	x	x	73.8	13.09
		x	x	x	x	x	x	v	x	x	61.35	14.69
		x	x	x	x	x	x	x	v	x	42.03	13.49
		x	x	x	x	x	x	x	x	v	62.14	15.57
	interest	f1	f2	f3	f4	f5	f6	f7	f8	f9	acc	std
		v	x	x	x	x	x	x	x	x	68.04	13.25
		x	v	x	x	x	x	x	x	x	68.38	13.73
		x	x	v	x	x	x	x	x	x	70.07	13.98
		x	x	x	v	x	x	x	x	x	62.9	12.47
		x	x	x	x	v	x	x	x	x	64.69	15.35
		x	x	x	x	x	v	x	x	x	72.6	11.89
		x	x	x	x	x	x	v	x	x	65.18	12.28
		x	x	x	x	x	x	x	v	x	45.31	14.14
		x	x	x	x	x	x	x	x	v	34.7	13.48
						skipped	average accuracy	std dev		interest	average accuracy	std dev
						CVB	74.08	11.25		CVB	67.66	12.81
						CVM	70	12.77		CVM	67.84	12.56
						CVT	75.44	11.32		CVT	70.75	13.02
						REEI	58.56	15.55		REEI	62.96	13
						REAI	58.26	15.02		REAI	66.09	13.33
						REVI	75.03	13.07		REVI	73.95	11.62
						CV2EI	51.38	14.22		CV2EI	46.1	13.73
						CV2AI	61.68	12.58		CV2AI	54.74	13.54
						CV2VI	66.84	12.16		CV2VI	34.52	16.63
							average accuracy	std dev
						skipped	82.84	9.05
						interest	76.86	12.04
	PFNI	average accuracy	std dev
	skipped	88.39	7.7
	interest	80.5	11.8
											bonferroni correction	0.00138889				Skipped				22
							CVB	CVM	CVT	REEI	REAI	REVI	CV2EI	CV2AI	CV2VI					24
						CVB	x	3.1904e-07	0.0351836	4.31655e-48	1.1861e-49	0.0710657	5.00614e-73	3.14592e-47	1.80663e-19					28
						CVM	0.9147	x	1.0687e-11	1.30843e-29	1.18236e-31	1.57455e-10	9.52499e-59	1.10711e-23	1.51529e-05					29
						CVT	0.000225327	0.000654523	x	6.39938e-51	1.2395e-56	0.823793	7.45888e-73	4.58173e-46	6.14469e-26					2.86138
						REEI	1.83528e-08	5.11494e-08	8.94524e-19	x	0.920561	3.59131e-47	8.29086e-14	0.000751736	4.567e-17
						REAI	0.0367409	0.0133639	7.27335e-08	0.000253435	x	3.73724e-50	2.91582e-13	0.000202872	1.08165e-19
						REVI	1.88352e-13	1.13708e-14	1.39577e-05	1.21381e-32	8.86074e-21	x	3.03546e-68	2.24989e-40	5.5316e-25
						CV2EI	6.62361e-66	2.36106e-68	1.71685e-72	1.54732e-53	2.92828e-62	3.59885e-78	x	8.38684e-30	1.57146e-49
						CV2AI	1.02463e-40	1.741e-39	9.12694e-51	3.91093e-20	1.82159e-33	3.11359e-63	1.55889e-17	x	2.49167e-09
						CV2VI	2.90685e-16	9.53722e-16	3.46809e-16	3.7069e-15	5.66194e-15	2.54814e-16	0.000750704	6.9873e-13	x
					Interest
							p				interest	SVM	kNN	RF					skipped	SVM	kNN	RF		interest	SVM	kNN	RF
						CVB	4.21651e-16				s1	85	82.22	84.44					s1	76.6	80	86.67		s1	85	82.22	84.44
						CVM	0.00201605				s2	64.52	80	75.56					s2	96.97	84.44	77.78		s2	64.52	80	75.56
						CVT	4.82709e-10				s3	61.54	97.78	80					s3	65.12	88.89	77.78		s3	61.54	97.78	80
						REEI	2.52252e-06				s4	82.14	53.33	62.22					s4	64.52	75.56	77.78		s4	82.14	53.33	62.22
						REAI	1.61218e-16
						REVI	0.0274965				average	73.3	78.3325	75.555					average	75.8025	82.2225	80.0025		average	73.3	78.3325	75.555
						CV2EI	1.18081e-09
						CV2AI	9.68649e-15				skipped	SVM	kNN	RF
						CV2VI	1.01258e-15				s1	76.6	80	86.67
											s2	96.97	84.44	77.78
						Bonferroni correct alfa	0.00555556				s3	65.12	88.89	77.78
											s4	64.52	75.56	77.78
											average	75.8025	82.2225	80.0025
				skip	0.7344	0.712	0.654444	0.705193	0.646778	0.621222	0.759243	0.684444	0.614889	0.585376	0.617667	0.618333	0.577516	0.607667	0.583444	0.75627	0.774667	0.734556	0.517528	0.516222	0.544333	0.6114	0.642667	0.664778	0.67557	0.722556	0.602111
					0.113162	0.0992647	0.105157	0.117971	0.0984465	0.105352	0.109098	0.0993185	0.105153	0.155673	0.0985445	0.105999	0.144273	0.10752	0.105603	0.117381	0.0876624	0.103034	0.131209	0.106546	0.115334	0.133013	0.098753	0.0995556	0.112728	0.0991372	0.103797
				int	0.675922	0.739889	0.639778	0.670031	0.718778	0.590778	0.693446	0.727667	0.613889	0.640995	0.736	0.644667	0.653647	0.696	0.592	0.724901	0.766111	0.693556	0.46482	0.607222	0.577333	0.548298	0.682556	0.629222	0.395916	0.526	0.462889
					0.131426	0.0960783	0.105423	0.136521	0.101544	0.113317	0.139437	0.0945128	0.106731	0.115568	0.106485	0.105854	0.121801	0.0993126	0.107915	0.120572	0.0907996	0.0984451	0.138308	0.107275	0.107177	0.149773	0.0976638	0.106095	0.17672	0.105529	0.10826
											interest	SVM	kNN	RF											interest	SVM	sd	kNN	sd	RF	sd
											CVB	0.675519	0.744556	0.640667											CVB	0.675922	0.131426	0.739889	0.0960783	0.639778	0.105423
											CVM	0.670301	0.713333	0.591889											CVM	0.670031	0.136521	0.718778	0.101544	0.590778	0.113317
											CVT	0.70245	0.737333	0.619778											CVT	0.693446	0.139437	0.727667	0.0945128	0.613889	0.106731
											REEI	0.622483	0.741333	0.645667											REEI	0.640995	0.115568	0.736	0.106485	0.644667	0.105854
											REAI	0.658903	0.691111	0.597778											REAI	0.653647	0.121801	0.696	0.0993126	0.592	0.107915
											REVI	0.728888	0.777222	0.699333											REVI	0.724901	0.120572	0.766111	0.0907996	0.693556	0.0984451
											CV2EI	0.475632	0.608667	0.574333											CV2EI	0.46482	0.138308	0.607222	0.107275	0.577333	0.107177
											CV2AI	0.548774	0.690889	0.619444											CV2AI	0.548298	0.149773	0.682556	0.0976638	0.629222	0.106095
											CV2VI	0.363201	0.526222	0.471778			skipped	SVM	sd	kNN	sd	RF	sd		CV2VI	0.395916	0.17672	0.526	0.105529	0.462889	0.10826
					SVM	kNN	RF										CVB	0.7344	0.113162	0.712	0.0992647	0.654444	0.105157
				CVB	1.08235e-13	1.51252e-05	0.0225116										CVM	0.705193	0.117971	0.646778	0.0984465	0.621222	0.105352
				CVM	3.09633e-05	1.61185e-25	3.55074e-06										CVT	0.759243	0.109098	0.684444	0.0993185	0.614889	0.105153
				CVT	6.40897e-15	3.30434e-11	0.828524										REEI	0.585376	0.155673	0.617667	0.0985445	0.618333	0.105999
				REEI	2.94213e-09	4.97197e-48	0.000324089										REAI	0.577516	0.144273	0.607667	0.10752	0.583444	0.105603
				REAI	3.14162e-15	1.39479e-32	0.206947										REVI	0.75627	0.117381	0.774667	0.0876624	0.734556	0.103034
				REVI	2.64638e-06	0.161033	4.91361e-10										CV2EI	0.517528	0.131209	0.516222	0.106546	0.544333	0.115334
				CV2EI	3.70465e-10	3.70413e-30	2.65419e-06										CV2AI	0.6114	0.133013	0.642667	0.098753	0.664778	0.0995556
				CV2AI	1.52245e-12	1.71671e-09	1.12578e-07										CV2VI	0.67557	0.112728	0.722556	0.0991372	0.602111	0.103797
				CV2VI	6.77341e-16	4.13115e-70	5.63989e-53														(a)
																	interest	SVM	sd	kNN	sd	RF	sd
								0.00555556									CVB	0.675922	0.131426	0.739889	0.0960783	0.639778	0.105423
																	CVM	0.670031	0.136521	0.718778	0.101544	0.590778	0.113317
																	CVT	0.693446	0.139437	0.727667	0.0945128	0.613889	0.106731
																	REEI	0.640995	0.115568	0.736	0.106485	0.644667	0.105854
																	REAI	0.653647	0.121801	0.696	0.0993126	0.592	0.107915
																	REVI	0.724901	0.120572	0.766111	0.0907996	0.693556	0.0984451
																	CV2EI	0.46482	0.138308	0.607222	0.107275	0.577333	0.107177
																	CV2AI	0.548298	0.149773	0.682556	0.0976638	0.629222	0.106095
																	CV2VI	0.395916	0.17672	0.526	0.105529	0.462889	0.10826
																					(b)

## Sheet: Sheet2
subject	videos	interesting	watched before	skipped	source
s1	'Landscapes_ Volume 1 (online-video-cutter.com).mp4'	0	0	1	youtube: Dustin Farrel
s1	'Assassin Creed.mp4'	1	1	1	Ubisoft
s1	'Top 10 Call of Duty Death Scenes (online-video-cutter.com) (1).mp4'	0	1	1	youtube: Elmos10
s1	WHTV Tip of the Day - Ancient Metal (online-video-cutter.com).mp4'	0	0	1	youtube: Warhammer TV
s1	'2018 march 19 BBC One minute World News.mp4'	1	0	0	youtube: News Zentrale
s1	'Charlie Puth - Attention.mp4'	0	1	1	youtube: Charlie Puth
s1	'Since When Do People Use Sun Glasses (online-video-cutter.com).mp4'	1	0	0	youtube: 1MinuteDoc
s1	'Six Degrees Of Separation do you really know.mp4'	1	0	1	youtube: 1MinuteDoc
s1	'Sleep Cycle the stages you go through every night..mp4'	0	0	1	youtube: 1MinuteDoc
s1	'Ghosts of the Past Trailer - StarCraft II_ Wings of Liberty (online-video-cutter.com).mp4'	1	1	0	Blizzard Entertainment
s1	'Landscapes_ Volume 3 (online-video-cutter.com).mp4'	0	0	1	youtube: Dustin Farrel
s1	'Top 10 Best Super Bowl 50 Commercials.mp4'	1	0	0	youtube: TrendCrave
s1	'2018 January 29 BBC One Minute World News.mp4'	0	0	1	youtube: News Zentrale
s1	'Imagine Dragons - Thunder (online-video-cutter.com).mp4'	1	1	1	youtube: Imagine Dragons
s1	'Top 10 Best Super Bowl 50 Commercials (2016 Funniest Ads) (online-video-cutter.com).mp4'	1	0	0	youtube: TrendCrave
s1	'StarCraft II_ Heart of the Swarm Opening Cinematic (1) (online-video-cutter.com) (1).mp4'	1	0	0	Blizzard Entertainment
s1	'2018 march 21 BBC One minute World News (online-video-cutter.com) (1).mp4'	0	1	1	youtube: News Zentrale
s1	'Why Muslims Rest On Friday, Jews On Saturday And Christians On Sunday (online-video-cutter.com).mp4'	0	0	1	youtube: 1MinuteDoc
s1	'Top 10 Call of Duty Death Scenes (online-video-cutter.com).mp4'	1	1	0	youtube: Elmos10
s1	'Assassin''s Creed 3 - E3 Official Trailer [UK] (online-video-cutter.com).mp4'	1	1	0	Ubisoft
s1	'Top 10 Best Super Bowl 50 Commercials (2016 Funniest Ads) (online-video-cutter.com) (4).mp4'	1	0	0	youtube: TrendCrave
s1	'Why The Chinese City Zhengzhou Is The Real iPhone City (online-video-cutter.com).mp4'	0	0	1	youtube: 1MinuteDoc
s1	'Maroon 5 - What Lovers Do ft. SZA (online-video-cutter.com).mp4'	1	0	1	youtube: Maroon 5
s1	'Landscapes_ Volume 2 (online-video-cutter.com).mp4'	0	0	1	youtube: Dustin Farrel
s1	'2018 April 01 BBC One minute World News (online-video-cutter.com).mp4'	1	0	0	youtube: News Zentrale
s1	'Landscapes_ Volume 1 (online-video-cutter.com) (1).mp4'	0	0	1	youtube: Dustin Farrel
s1	'Why Osama Bin Laden dedicated his life to jihad (online-video-cutter.com).mp4'	1	0	0	youtube: 1MinuteDoc
s1	'WHTV Tip of the Day - Dawneagle Jetbike Armour Plates (online-video-cutter.com).mp4'	0	0	1	youtube: Warhammer TV
s1	'Top 10 Best Super Bowl 50 Commercials (2016 Funniest Ads) (online-video-cutter.com) (2).mp4'	1	0	0	youtube: TrendCrave
s1	'Julia Michaels - Issues (online-video-cutter.com).mp4'	0	1	1	youtube: Julia Michaels
s1	'2018 march 17 BBC One minute World News (online-video-cutter.com).mp4'	1	0	0	youtube: News Zentrale
s1	'Top 10 Funniest Super Bowl Commercials of 2018 Extended (Best Superbowl LII Ads (online-video-cutter.com).mp4'	1	0	0	youtube: TrendCrave
s1	'Warhammer 40,000_ KILL TEAM.mp4'	0	0	1	youtube: Warhammer TV
s1	'Top 10 Call of Duty Death Scenes (online-video-cutter.com) (3).mp4'	0	1	1	youtube: Elmos10
s1	'Landscapes_ Volume 3 (online-video-cutter.com) (1).mp4'	0	0	1	youtube: Dustin Farrel
s1	'Landscapes_ Volume 2 (online-video-cutter.com) (1).mp4'	0	0	1	youtube: Dustin Farrel
s1	'Sean Paul, David Guetta - Mad Love ft. Becky G (online-video-cutter.com).mp4'	1	0	1	youtube: Sean Paul
s1	'Top 10 Funniest Super Bowl Commercials of 2018 Extended (Best Superbowl LII Ads (online-video-cutter.com) (1).mp4'	1	0	0	youtube: TrendCrave
s1	'Why Was The Second Atomic Bomb On Nagasaki Dropped (online-video-cutter.com).mp4'	1	0	0	youtube: 1MinuteDoc
s1	'Why We Celebrate Halloween (online-video-cutter.com).mp4'	1	0	1	youtube: 1MinuteDoc
s1	'WHTV Tip of the Day - Librarian Blue Power Armour (online-video-cutter.com).mp4'	0	0	1	youtube: Warhammer TV
s1	'Why The Taj Mahal Was Built (online-video-cutter.com).mp4'	1	0	0	youtube: 1MinuteDoc
s1	'Selena Gomez, Marshmello - Wolves (online-video-cutter.com).mp4'	0	0	1	youtube: Selena Gomez
s1	'2018 march 11 BBC One minute World News (online-video-cutter.com).mp4'	1	0	0	youtube: News Zentrale
s1	'Top 10 Funniest Super Bowl Commercials of 2018 Extended (Best Superbowl LII Ads (online-video-cutter.com) (2).mp4'	0	0	1	youtube: TrendCrave
s2	'Dust 2 Glory OFFICIAL.mp4'	1	0	0	youtube: Magnolia Pictures & Magnet Releasing
s2	'1 minute Converge 2016 Commercial.mp4'	0	0	0	youtube: converge movement
s2	'7_reasons_why_you_are_addicted_to_social_media.mp4'	0	0	1	youtube: 1MinuteDoc
s2	'Are_There_Retarded_And_Mentally_Challenged_Animals.mp4'	1	0	0	youtube: 1MinuteDoc
s2	'Dua Lipa - IDGAF.mp4'	1	0	0	youtube: Dua Lipa
s2	'2018 April 09 BBC One minute World News.mp4'	1	0	0	youtube: News Zentrale
s2	'Calvin Harris - This Is What You Came.mp4'	0	0	1	youtube: Calvin Harris
s2	'BBC World News in one minute.mp4'	1	0	0	youtube: News Zentrale
s2	'commercial.mp4'	0	0	1	youtube: StoryMe
s2	'1 Minute in the Mojave.mp4'	0	0	0	youtube: curbsydevideos
s2	'Generation Zero Movie.mp4'	0	0	0	youtube: Citizens united
s2	'Bermuda_Triangle.mp4'	1	0	0	/
s2	'landscape in sunset near Neubrandenburg 1min.mp4'	0	0	1	youtube: dirkworldwide
s2	'BBC World News in one minute (2).mp4'	1	0	0	youtube: News Zentrale
s2	'Angkor_Wat_Cambodia.mp4'	1	0	0	youtube: National Geographic
s2	'Beard Dorito Commercial.mp4'	0	0	1	youtube: Mike Halliday
s2	'BBC One Minute World New.mp4'	1	0	0	youtube: News Zentrale
s2	'Halsey - Him I .mp4'	1	0	0	youtube: Halsey
s2	'How The Spanish Flu Was More Deadly Than WW1.mp4'	1	0	0	youtube: 1MinuteDoc
s2	'Auricon - 1 minute commercial.mp4'	0	0	0	youtube: Circle sutdio srl
s2	'How The US Was Attacked On September 11, 2001.mp4'	0	0	1	youtube: News Zentrale
s2	'BBC World News in one minute.mp4'	1	0	0	youtube: News Zentrale
s2	'BBC World News.mp4'	0	0	0	youtube: News Zentrale
s2	'How To Recognize a Lie; Look For These Signs.mp4'	1	0	0	youtube: the telegraph
s2	'Katy Perry - Firework.mp4'	0	1	1	youtube: Katy Perry
s2	'snowmobile Breathtaking.mp4'	0	0	0	youtube: Amis Namajuns
s2	How Walt Disney Created A Business Out Of An Imaginary World.mp4'	1	0	0	youtube: 1MinuteDoc
s2	'Midnight Sun Trailer.mp4'	0	0	0	youtube: open road films
s2	'A 1 Minute Video Exploring Morocco.mp4'	1	0	0	youtube: 4nnLo
s2	'It Trailer.mp4'	1	0	0	Warner Bros. Pictures
s2	'SHOREBREAK_ The Clark Little Story.mp4'	1	0	0	youtube: Clark Little
s2	'One Minute Alaska Video_ Landscapes.mp4'	0	0	1	youtube: crystal creek lodge
s2	'BBC One minute World News.mp4'	1	0	0	youtube: News Zentrale
s2	'Marvel Studios Avengers_ Infinity War.mp4'	1	0	0	Marvel Entertainment
s2	'Real Gangsters Movie Trailer.mp4'	1	0	0	youtube: RealGanstersMovie
s2	'Terminal Trailer.mp4'	1	0	0	youtube: movieclips Classic Trailers
s2	'Explore Nicaragua in 1 Minute.mp4'	1	0	0	youtube: Adam Rioux
s2	'Umami The Existence Of A Fith Basic Taste.mp4'	1	0	0	youtube: 1MinuteDoc
s2	'Katy Perry - Hot N Cold.mp4'	1	0	1	youtube: Katy Perry
s2	'BBC One minute World New.mp4'	0	0	1	youtube: News Zentrale
s2	'One minute of beautiful Norway with GoPro drone.mp4'	1	0	0	youtube: kaptein Kaos
s2	'My Trip to LAKE GARDA in 1 minute.mp4'	1	0	0	youtube: sightseer
s2	Vichy France and Petain The French Collaborating With Nazi Germany.mp4'	1	0	0	/
s2	'Tricks Advertisers Use To Fool You.mp4'	1	0	0	youtube: Top Trending
s2	'BBC One minute World .mp4'	1	0	1	youtube: News Zentrale
s3	'Heroes of the Storm - Opening Cinematic (online-video-cutter.com).mp4'	0	0	1	Blizzard Entertainment
s3	'2017 November 27 BBC One Minute World News (online-video-cutter.com).mp4'	1	0	0	youtube: News Zentrale
s3	'Total War WARHAMER (online-video-cutter.com).mp4'	0	0	1	Activision
s3	'World of Warcraft_ Cataclysm Cinematic Trailer (online-video-cutter.com).mp4'	1	0	0	Blizzard Entertainment
s3	'2017 December 10 BBC One Minute World News (online-video-cutter.com).mp4'	1	0	1	youtube: News Zentrale
s3	'Facebook; how Mark Zuckerberg (online-video-cutter.com).mp4'	1	0	0	youtube: 1MinuteDoc
s3	'One minute hype video for college football.mp4'	0	0	1	youtube: JCSPORTSTALK RADIO
s3	'South Africa in 4K (online-video-cutter.com) (1).mp4'	1	0	1	youtube: Sergi Martinez Miró
s3	'South Africa in 4K (online-video-cutter.com) (2).mp4'	1	0	0	youtube: Sergi Martinez Miró
s3	'Football Minute_ Washingtonville Wizards Week 1 (2012) (online-video-cutter.com).mp4'	0	0	1	youtube: 321snyder
s3	'History Of The EU Why It Was Created.mp4'	1	0	0	youtube: history scope
s3	'The Grinch Trailer (online-video-cutter.com).mp4'	1	0	0	youtube: movieclips Trailers
s3	'2017 December 01 BBC One Minute World News (online-video-cutter.com).mp4'	1	0	1	youtube: News Zentrale
s3	'Game_Addiction; (online-video-cutter.com).mp4'	1	0	0	youtube: 1MinuteDoc
s3	'THE NUTCRACKER _ Official Trailer (2018) _ Disney _ Keira Knightley _ Morgan Fre (online-video-cutter.com).mp4'	1	0	1	walt disney studios
s3	'Inspirational Basketball __ 1 minute fixed frame film.mp4'	1	0	0	youtube: Stef vosloo
s3	'2017 December 04 BBC One Minute World News (online-video-cutter.com).mp4'	1	0	1	youtube: News Zentrale
s3	'Scotland in 8K (online-video-cutter.com) (1).mp4'	1	0	0	youtube: devinsupertramp
s3	'Mary Poppins Returns Official Trailer (2018) Disney HD (online-video-cutter.com).mp4'	1	0	0	walt disney studios
s3	'2018 feburary 03 BBC One Minute World News (online-video-cutter.com).mp4'	1	1	0	youtube: News Zentrale
s3	'Joseph Stalin The Man Of Steel (online-video-cutter.com).mp4'	1	0	0	youtube: Влад Бараев
s3	'World of Warcraft_ Wrath of the Lich King Cinematic Trailer (online-video-cutter.com).mp4'	0	0	1	Blizzard Entertainment
s3	'Diablo 3 Imperius vs Diablo (online-video-cutter.com).mp4'	0	0	1	Blizzard Entertainment
s3	'Diablo 3 Cinematic - Tyrael vs Imperius (online-video-cutter.com).mp4'	0	0	1	Blizzard Entertainment
s3	'1 MIN OF BASKETBALL HIGHLIGHTS.mp4'	0	0	1	youtube: NBA highlight master
s3	'Christopher Robin Official Trailer (2018) Disney HD (online-video-cutter.com).mp4'	1	0	0	walt disney studios
s3	'Scotland in 8K (online-video-cutter.com).mp4'	1	0	0	youtube: devinsupertramp
s3	'Narcissism What It Like To Be Narcissistic (online-video-cutter.com).mp4'	1	0	0	youtube: Ted-ed
s3	'Is The Placebo Effect Real (online-video-cutter.com).mp4'	1	0	1	youtube: Влад Бараев
s3	'2018 feburary 18 BBC One Minute World News (online-video-cutter.com).mp4'	1	0	1	youtube: News Zentrale
s3	'Kerrigan Learns about Jim Raynor Death (Starcraft 2_ Heart of the Swarm _ Tran (online-video-cutter.com).mp4'	0	0	1	Blizzard Entertainment
s3	'2017 December 06 BBC One Minute World News (online-video-cutter.com).mp4'	1	0	0	youtube: News Zentrale
s3	'2018 feburary 09 BBC One Minute World News (online-video-cutter.com).mp4'	1	0	0	youtube: News Zentrale
s3	'Road to Machu Picchu - Peru in 4K (online-video-cutter.com).mp4'	1	0	0	youtube: devinsupertramp
s3	'Every Basketball Player Should Watch this Video _ Jimmy Butler Motivational Vide.mp4'	1	0	0	youtube: highlight central
s3	'Road to Machu Picchu - Peru in 4K (online-video-cutter.com) (1).mp4'	1	0	0	youtube: devinsupertramp
s3	'Who Decides What The 7 Modern World Wonders Are (online-video-cutter.com).mp4'	1	0	0	/
s3	'BAO - Pixar Short Movie (Animation, 2018) (online-video-cutter.com).mp4'	1	0	0	youtube: Shans zone
s3	'Why Does The first Sip Taste So Good (online-video-cutter.com).mp4'	1	0	0	youtube: 1MinuteDoc
s3	'CLOUDY partially (online-video-cutter.com).mp4'	1	0	0	youtube: FOR KIDS 4
s3	'2018 feburary 05 BBC One Minute World News (online-video-cutter.com).mp4'	1	0	1	youtube: News Zentrale
s3	'Rejection of the Gift (online-video-cutter.com).mp4'	0	0	1	Blizzard Entertainment
s3	'Jim Raynor Breaks Up with Kerrigan_ ''Believe in Me'' Cutscene (Starcraft 2_ Heart (online-video-cutter.com).mp4'	0	0	1	Blizzard Entertainment
s3	'World Record Basketball 3pt shots made in 1 minute - David Nurse.mp4'	0	0	1	guinness world records
s3	'Who Invented The Internet (online-video-cutter.com).mp4'	1	0	0	youtube: Kurzgesagt - In a Nutshell
s4	'How A Single Bullet Started World War 1 (online-video-cutter.com).mp4'	1	0	0	youtube: 1MinuteDoc
s4	'Hitler''s Suicide A Convenient Story Or Truth (online-video-cutter.com).mp4'	1	0	0	/
s4	'Starcraft II HD Cinematic - Better Marine (online-video-cutter.com).mp4'	1	0	0	Blizzard Entertainment
s4	'2018 march 29 BBC One minute World News.mp4'	0	0	1	youtube: News Zentrale
s4	'How Bitcoins Work (online-video-cutter.com).mp4'	1	0	1	youtube: 1MinuteDoc
s4	'Revealed_ Imperial Knights (online-video-cutter.com).mp4'	0	0	1	youtube: Warhammer TV
s4	'Sinai Landsapes of Peace (online-video-cutter.com) (1).mp4'	0	0	1	youtube: Gabriel Mikhail
s4	'Harry Potter and the Deathly Hallows Movie Clip of 1 minute Official HD.mp4'	1	1	0	youtube: movieclips
s4	'2018 feburary 25 BBC One Minute World News.mp4'	0	0	1	youtube: News Zentrale
s4	'The Best of StarCraft II 2016 (online-video-cutter.com) (1).mp4'	0	0	1	youtube: SC2HL
s4	'How Henry Ford Changed The Industry With The Model T (online-video-cutter.com).mp4'	0	0	1	youtube: 1MinuteDoc
s4	'2018 march 30 BBC One minute World News.mp4'	0	0	1	youtube: News Zentrale
s4	'Teaser_ Blood and Fury.mp4'	0	0	1	youtube: Warhammer TV
s4	'Steven Spielberg In Talks For ''Jurassic Park 4''.mp4'	1	0	1	youtube: fandom entertainment
s4	'1min Video.mp4'	0	0	1	/
s4	'2018 march 31 BBC One minute World News.mp4'	0	0	1	youtube: News Zentrale
s4	'How Hypnosis Works (online-video-cutter.com).mp4'	0	0	1	youtube: 1MinuteDoc
s4	'Transformers.mp4'	0	0	1	youtube: movieclips trailers
s4	'PATAGONIA 8K (online-video-cutter.com).mp4'	1	0	0	youtube: timestorm films
s4	'The Best of StarCraft II 2016 (online-video-cutter.com).mp4'	0	0	1	youtube: SC2HL
s4	'Sunni and Shia Muslims And The Differences In Islam (online-video-cutter.com).mp4'	0	0	1	youtube: the telegraph
s4	'Irish Landsapes (online-video-cutter.com).mp4'	1	0	1	youtube: phantom4life
s4	'ONE MINUTE OF PURE SATISFACTION _ Compilation 1.mp4'	0	0	1	youtube: one minute satisfaction
s4	'Landscapes_ Volume 4K (UHD) (online-video-cutter.com) (1).mp4'	1	0	0	youtube: dustin farrel
s4	'2018 march 22 BBC One minute World News.mp4'	0	0	1	youtube: News Zentrale
s4	'2018 march 20 BBC One minute World News.mp4'	0	0	1	youtube: News Zentrale
s4	'WHTV Tip of the Day - Novokh Dynasty Red Armour (online-video-cutter.com).mp4'	0	0	1	youtube: Warhammer TV
s4	'The Amazing Life Of Sea Turtles (online-video-cutter.com).mp4'	1	0	0	youtube: National Geographic
s4	'Teaser_ The Shadow Queen (online-video-cutter.com).mp4'	0	0	1	youtube: Warhammer TV
s4	'How Old Are We When We Start Lying (online-video-cutter.com).mp4'	1	0	0	youtube: Влад Бараев
s4	'See all U.S. National Parks in One Minute _ National Geographic.mp4'	0	0	1	youtube: National Geographic
s4	'2018 march 06 BBC One Minute World News.mp4'	0	0	1	youtube: News Zentrale
s4	'The Olympic Flame And Its Strange History (online-video-cutter.com).mp4'	1	0	0	youtube: 1MinuteDoc
s4	'WHTV Tip of the Day - House Terryn Blue Armour (online-video-cutter.com).mp4'	0	0	1	youtube: Warhammer TV
s4	'2018 feburary 06 BBC One Minute World News.mp4'	0	0	1	youtube: News Zentrale
s4	'2018 march 26 BBC One minute World News.mp4'	0	0	1	youtube: News Zentrale
s4	'StarCraft II_ Legacy of the Void Opening Cinematic (online-video-cutter.com).mp4'	1	0	1	Blizzard Entertainment
s4	'The Best of StarCraft II 2016 (online-video-cutter.com) (2).mp4'	0	0	1	youtube: SC2HL
s4	'The British Concentration Camps (online-video-cutter.com).mp4'	1	1	0	youtube: 1MinuteDoc
s4	'Landscapes_ Volume 4K (UHD) (online-video-cutter.com).mp4'	1	0	0	youtube: Dustin Farrel
s4	'Sounding the Deepest Spot on Earth _ National Geographic.mp4'	0	0	1	youtube: National Geographic
s4	The Great Wall of China; why it was build, how and by who. (online-video-cutter.com).mp4'	0	0	1	/
s4	'1 MINUTE OF SATISFYING VIDEOS! SAND, FOOD, SCIENCE.mp4'	0	0	1	youtube: one minute satisfaction
s4	'PATAGONIA 8K (online-video-cutter.com).mp4'	0	0	1	youtube: patagonia 8k
s4	'The Colosseum The History Of The Roman Arena (online-video-cutter.com) (1).mp4'	0	0	1	/

## Sheet: Sheet3
RCVB		RCVM		RCVT		EI		AI		VI
max	min	max	min	max	min	max	min	max	min	max	min
6	25	28	21	3	19	6	25	28	21	3	19	-1	1	35
29	2	1	3	7	18	29	2	1	3	7	18	-1	-1	41
12	6	8	13	19	14	12	6	8	13	19	14	-1	1	21
2	6	4	1	2	6	2	6	4	1	2	6	-1	1	6
56	25	7	16	38	53	56	25	7	16	38	53	1	-1	58
2	7	6	2	3	2	2	7	6	2	3	2	-1	1	22
19	11	37	8	9	10	19	11	37	8	9	10	1	-1	65
24	26	36	17	39	38	24	26	36	17	39	38	-1	-1	49
3	2	3	7	6	8	3	2	3	7	6	8	-1	1	10
22	53	36	23	59	52	22	53	36	23	59	52	1	-1	60
10	4	7	2	1	13	10	4	7	2	1	13	-1	1	13
1	45	23	39	35	6	1	45	23	39	35	6	1	-1	57
14	5	25	14	6	10	14	5	25	14	6	10	-1	1	32
25	3	17	8	24	28	25	3	17	8	24	28	-1	-1	31
7	40	4	38	51	40	7	40	4	38	51	40	1	-1	55
37	55	33	26	1	52	37	55	33	26	1	52	1	-1	62
1	5	5	1	5	4	1	5	5	1	5	4	-1	1	6
18	9	3	21	15	14	18	9	3	21	15	14	-1	1	24
19	8	19	30	51	10	19	8	19	30	51	10	1	-1	57
3	4	32	41	42	4	3	4	32	41	42	4	1	-1	62
16	46	27	31	8	51	16	46	27	31	8	51	1	-1	86
5	2	3	2	1	6	5	2	3	2	1	6	-1	1	6
22	15	24	12	18	5	22	15	24	12	18	5	-1	-1	24
3	14	11	3	14	7	3	14	11	3	14	7	-1	1	14
24	32	40	7	50	9	24	32	40	7	50	9	1	-1	51
3	1	5	3	6	1	3	1	5	3	6	1	-1	1	9
9	18	63	40	40	35	9	18	63	40	40	35	1	-1	77
1	2	2	1	2	3	1	2	2	1	2	3	-1	1	5
34	9	15	12	3	14	34	9	15	12	3	14	1	-1	56
6	3	5	13	11	1	6	3	5	13	11	1	-1	1	16
8	44	28	22	2	39	8	44	28	22	2	39	1	-1	52
2	33	20	17	43	33	2	33	20	17	43	33	1	-1	57
1	2	2	1	3	2	1	2	2	1	3	2	-1	1	3
4	3	8	7	5	3	4	3	8	7	5	3	-1	1	8
1	2	4	1	2	5	1	2	4	1	2	5	-1	1	6
8	10	1	7	7	9	8	10	1	7	7	9	-1	1	11
36	5	25	11	40	35	36	5	25	11	40	35	-1	-1	41
31	27	56	40	35	22	31	27	56	40	35	22	1	-1	58
19	10	61	47	34	11	19	10	61	47	34	11	1	-1	66
12	49	2	38	10	49	12	49	2	38	10	49	-1	-1	62
2	1	2	1	2	1	2	1	2	1	2	1	-1	1	2
13	17	14	26	47	22	13	17	14	26	47	22	1	-1	68
2	9	13	5	10	6	2	9	13	5	10	6	-1	1	16
16	52	2	6	22	50	16	52	2	6	22	50	1	-1	54
15	1	39	25	31	33	15	1	39	25	31	33	-1	1	41
66	34	33	12	30	15	66	34	33	12	30	15	1	-1	67
5	38	49	27	21	26	5	38	49	27	21	26	1	1	60
1	5	3	6	5	1	1	5	3	6	5	1	-1	1	6
6	67	10	53	27	50	6	67	10	53	27	50	1	-1	68
6	40	43	30	10	52	6	40	43	30	10	52	1	-1	60
35	58	16	53	41	14	35	58	16	53	41	14	1	-1	59
10	5	5	1	9	14	10	5	5	1	9	14	-1	1	14
50	31	2	1	45	46	50	31	2	1	45	46	1	-1	61
5	7	3	4	6	3	5	7	3	4	6	3	-1	1	8
49	38	52	51	47	4	49	38	52	51	47	4	1	1	68
46	10	35	15	60	32	46	10	35	15	60	32	1	1	65
9	30	53	35	29	20	9	30	53	35	29	20	1	-1	69
19	16	21	9	11	21	19	16	21	9	11	21	-1	1	21
53	10	57	34	2	25	53	10	57	34	2	25	1	-1	59
2	34	27	57	56	42	2	34	27	57	56	42	1	-1	58
24	3	12	22	9	22	24	3	12	22	9	22	-1	1	27
8	51	15	62	34	49	8	51	15	62	34	49	1	-1	64
57	8	24	12	29	45	57	8	24	12	29	45	1	-1	61
6	60	56	48	65	19	6	60	56	48	65	19	1	-1	68
49	45	53	41	26	31	49	45	53	41	26	31	1	1	60
5	3	3	7	5	3	5	3	3	7	5	3	-1	1	8
17	21	40	6	55	4	17	21	40	6	55	4	1	-1	56
1	52	2	19	63	21	1	52	2	19	63	21	1	1	71
1	30	8	65	65	28	1	30	8	65	65	28	1	-1	71
16	17	6	2	6	14	16	17	6	2	6	14	-1	1	17
34	18	60	25	6	16	34	18	60	25	6	16	1	1	60
33	59	52	5	55	38	33	59	52	5	55	38	1	-1	64
13	60	8	40	3	59	13	60	8	40	3	59	1	1	61
29	43	2	53	12	21	29	43	2	53	12	21	1	-1	62
10	57	61	17	41	50	10	57	61	17	41	50	1	-1	61
5	58	13	21	19	12	5	58	13	21	19	12	1	-1	60
10	1	10	9	12	3	10	1	10	9	12	3	-1	1	18
7	36	17	52	58	27	7	36	17	52	58	27	1	-1	59
58	37	52	59	8	35	58	37	52	59	8	35	1	-1	62
40	32	56	26	24	18	40	32	56	26	24	18	1	-1	73
36	14	46	15	17	40	36	14	46	15	17	40	1	-1	61
14	18	43	49	38	64	14	18	43	49	38	64	1	-1	68
32	49	50	4	44	10	32	49	50	4	44	10	1	-1	63
8	9	47	35	38	24	8	9	47	35	38	24	-1	-1	48
3	1	3	2	3	1	3	1	3	2	3	1	-1	1	3
30	11	4	52	17	28	30	11	4	52	17	28	1	-1	59
62	15	15	14	64	47	62	15	15	14	64	47	1	-1	70
37	12	32	30	42	53	37	12	32	30	42	53	1	-1	68
55	5	9	47	17	52	55	5	9	47	17	52	1	-1	73
1	4	1	2	4	1	1	4	1	2	4	1	-1	-1	5
3	1	2	3	3	2	3	1	2	3	3	2	-1	1	3
11	32	8	50	34	54	11	32	8	50	34	54	1	-1	57
5	1	4	5	5	3	5	1	4	5	5	3	-1	1	6
6	56	12	17	54	38	6	56	12	17	54	38	1	-1	63
33	7	25	6	7	25	33	7	25	6	7	25	-1	-1	52
32	3	22	30	22	41	32	3	22	30	22	41	1	-1	59
4	11	15	3	8	16	4	11	15	3	8	16	-1	1	21
8	12	48	51	34	45	8	12	48	51	34	45	-1	-1	54
34	35	10	34	46	9	34	35	10	34	46	9	1	-1	59
5	7	8	5	4	1	5	7	8	5	4	1	-1	1	9
36	4	8	12	21	31	36	4	8	12	21	31	1	-1	73
24	21	22	7	44	18	24	21	22	7	44	18	1	-1	60
1	23	9	12	24	28	1	23	9	12	24	28	-1	-1	49
3	40	41	47	42	20	3	40	41	47	42	20	1	-1	60
22	7	17	12	9	45	22	7	17	12	9	45	-1	-1	55
44	48	10	56	56	47	44	48	10	56	56	47	1	-1	59
29	6	12	30	13	18	29	6	12	30	13	18	-1	-1	54
14	43	21	22	3	25	14	43	21	22	3	25	1	-1	59
7	2	31	50	24	44	7	2	31	50	24	44	1	-1	61
2	30	14	2	50	11	2	30	14	2	50	11	1	-1	51
55	1	54	26	29	26	55	1	54	26	29	26	1	-1	62
2	4	2	1	3	2	2	4	2	1	3	2	-1	1	4
3	1	1	2	2	3	3	1	1	2	2	3	-1	1	3
1	1	1	1	1	1	1	1	1	1	1	1	-1	1	1
2	12	13	6	6	15	2	12	13	6	6	15	-1	1	15
1	21	48	47	60	2	1	21	48	47	60	2	1	-1	60
2	48	46	11	38	29	2	48	46	11	38	29	1	-1	58
18	7	31	22	4	23	18	7	31	22	4	23	1	-1	60
10	17	21	29	21	18	10	17	21	29	21	18	-1	-1	29
50	44	4	22	11	35	50	44	4	22	11	35	-1	-1	50
2	3	4	2	4	2	2	3	4	2	4	2	-1	1	4
17	9	49	29	37	38	17	9	49	29	37	38	1	-1	52
46	36	15	49	29	7	46	36	15	49	29	7	1	-1	55
31	43	43	49	37	35	31	43	43	49	37	35	1	-1	60
10	21	17	45	18	56	10	21	17	45	18	56	1	-1	60
11	53	3	46	23	40	11	53	3	46	23	40	1	-1	60
3	9	45	43	5	13	3	9	45	43	5	13	1	-1	60
39	54	60	4	37	50	39	54	60	4	37	50	1	-1	63
40	22	34	32	15	21	40	22	34	32	15	21	1	-1	59
60	18	30	1	16	23	60	18	30	1	16	23	1	-1	66
33	9	32	2	19	27	33	9	32	2	19	27	-1	-1	37
1	2	2	1	2	1	1	2	2	1	2	1	-1	1	2
19	21	6	16	10	14	19	21	6	16	10	14	-1	1	21
7	10	1	2	10	7	7	10	1	2	10	7	-1	1	12
57	43	9	43	1	12	57	43	9	43	1	12	1	-1	60
32	58	57	78	41	49	32	58	57	78	41	49	1	-1	78
32	68	38	8	2	70	32	68	38	8	2	70	1	-1	71
8	45	26	19	23	26	8	45	26	19	23	26	1	-1	65
3	11	7	9	12	5	3	11	7	9	12	5	-1	1	12
6	1	8	4	6	2	6	1	8	4	6	2	-1	-1	8
2	37	20	37	26	34	2	37	20	37	26	34	-1	1	50
9	10	4	9	10	12	9	10	4	9	10	12	-1	1	13
21	7	1	20	39	52	21	7	1	20	39	52	1	-1	63
12	5	5	1	8	7	12	5	5	1	8	7	-1	1	13
2	9	2	4	3	8	2	9	2	4	3	8	-1	1	9
20	30	6	12	27	21	20	30	6	12	27	21	-1	1	33
15	6	2	5	1	15	15	6	2	5	1	15	-1	1	23
1	16	11	14	16	15	1	16	11	14	16	15	-1	1	16
58	17	23	50	18	3	58	17	23	50	18	3	-1	-1	59
25	6	21	20	26	4	25	6	21	20	26	4	-1	1	28
24	22	26	21	23	31	24	22	26	21	23	31	-1	1	31
22	26	24	14	13	9	22	26	24	14	13	9	-1	1	26
10	8	16	6	16	15	10	8	16	6	16	15	-1	1	17
2	25	44	39	41	38	2	25	44	39	41	38	1	-1	61
15	12	7	9	13	9	15	12	7	9	13	9	-1	1	16
1	3	4	1	2	4	1	3	4	1	2	4	-1	1	4
8	7	15	2	10	17	8	7	15	2	10	17	-1	-1	17
1	6	1	9	1	7	1	6	1	9	1	7	-1	1	14
21	3	45	4	31	20	21	3	45	4	31	20	1	-1	61
7	2	18	2	19	15	7	2	18	2	19	15	-1	1	20
7	17	3	12	13	22	7	17	3	12	13	22	-1	1	22
4	7	8	7	6	5	4	7	8	7	6	5	-1	1	9
3	22	57	58	23	16	3	22	57	58	23	16	1	-1	60
2	12	13	1	17	9	2	12	13	1	17	9	-1	1	19
49	53	37	6	8	21	49	53	37	6	8	21	1	-1	62
4	1	10	1	11	2	4	1	10	1	11	2	-1	1	11
12	4	16	9	7	8	12	4	16	9	7	8	-1	1	17
20	5	41	47	13	55	20	5	41	47	13	55	1	-1	69
3	2	7	5	3	7	3	2	7	5	3	7	-1	1	8
4	9	7	18	5	6	4	9	7	18	5	6	-1	1	20
5	3	4	10	2	16	5	3	4	10	2	16	-1	1	19
2	7	21	19	7	8	2	7	21	19	7	8	-1	-1	25
21	8	20	16	14	2	21	8	20	16	14	2	-1	1	21
66	58	43	36	72	6	66	58	43	36	72	6	1	-1	76
57	48	17	61	44	51	57	48	17	61	44	51	1	-1	68
10	7	17	6	16	17	10	7	17	6	16	17	-1	1	19
6	9	6	23	16	2	6	9	6	23	16	2	-1	1	28
13	8	1	3	7	4	13	8	1	3	7	4	-1	1	13
19	14	22	8	7	9	19	14	22	8	7	9	-1	1	23
26	16	14	26	19	33	26	16	14	26	19	33	-1	1	39

## Sheet: Sheet4
RCVB		RCVM		RCVT		EI		AI		VI
max	min	max	min	max	min	max	min	max	min	max	min
6	25	28	21	3	19	6	25	28	21	3	19	-1		1
-29	-2	-1	-3	-7	-18	-29	-2	-1	-3	-7	-18	-1		-1
12	6	8	13	19	14	12	6	8	13	19	14	-1		1
2	6	4	1	2	6	2	6	4	1	2	6	-1		1
-56	-25	-7	-16	-38	-53	-56	-25	-7	-16	-38	-53	1		-1
2	7	6	2	3	2	2	7	6	2	3	2	-1		1
-19	-11	-37	-8	-9	-10	-19	-11	-37	-8	-9	-10	1		-1
-24	-26	-36	-17	-39	-38	-24	-26	-36	-17	-39	-38	-1		-1
3	2	3	7	6	8	3	2	3	7	6	8	-1		1
-22	-53	-36	-23	-59	-52	-22	-53	-36	-23	-59	-52	1		-1
10	4	7	2	1	13	10	4	7	2	1	13	-1		1
-1	-45	-23	-39	-35	-6	-1	-45	-23	-39	-35	-6	1		-1
14	5	25	14	6	10	14	5	25	14	6	10	-1		1
-25	-3	-17	-8	-24	-28	-25	-3	-17	-8	-24	-28	-1		-1
-7	-40	-4	-38	-51	-40	-7	-40	-4	-38	-51	-40	1		-1
-37	-55	-33	-26	-1	-52	-37	-55	-33	-26	-1	-52	1		-1
1	5	5	1	5	4	1	5	5	1	5	4	-1		1
18	9	3	21	15	14	18	9	3	21	15	14	-1		1
-19	-8	-19	-30	-51	-10	-19	-8	-19	-30	-51	-10	1		-1
-3	-4	-32	-41	-42	-4	-3	-4	-32	-41	-42	-4	1		-1
-16	-46	-27	-31	-8	-51	-16	-46	-27	-31	-8	-51	1		-1
5	2	3	2	1	6	5	2	3	2	1	6	-1		1
-22	-15	-24	-12	-18	-5	-22	-15	-24	-12	-18	-5	-1		-1
3	14	11	3	14	7	3	14	11	3	14	7	-1		1
-24	-32	-40	-7	-50	-9	-24	-32	-40	-7	-50	-9	1		-1
3	1	5	3	6	1	3	1	5	3	6	1	-1		1
-9	-18	-63	-40	-40	-35	-9	-18	-63	-40	-40	-35	1		-1
1	2	2	1	2	3	1	2	2	1	2	3	-1		1
-34	-9	-15	-12	-3	-14	-34	-9	-15	-12	-3	-14	1		-1
6	3	5	13	11	1	6	3	5	13	11	1	-1		1
-8	-44	-28	-22	-2	-39	-8	-44	-28	-22	-2	-39	1		-1
-2	-33	-20	-17	-43	-33	-2	-33	-20	-17	-43	-33	1		-1
1	2	2	1	3	2	1	2	2	1	3	2	-1		1
4	3	8	7	5	3	4	3	8	7	5	3	-1		1
1	2	4	1	2	5	1	2	4	1	2	5	-1		1
8	10	1	7	7	9	8	10	1	7	7	9	-1		1
-36	-5	-25	-11	-40	-35	-36	-5	-25	-11	-40	-35	-1		-1
-31	-27	-56	-40	-35	-22	-31	-27	-56	-40	-35	-22	1		-1
-19	-10	-61	-47	-34	-11	-19	-10	-61	-47	-34	-11	1		-1
-12	-49	-2	-38	-10	-49	-12	-49	-2	-38	-10	-49	-1		-1
2	1	2	1	2	1	2	1	2	1	2	1	-1		1
-13	-17	-14	-26	-47	-22	-13	-17	-14	-26	-47	-22	1		-1
2	9	13	5	10	6	2	9	13	5	10	6	-1		1
-16	-52	-2	-6	-22	-50	-16	-52	-2	-6	-22	-50	1		-1
15	1	39	25	31	33	15	1	39	25	31	33	-1		1
-66	-34	-33	-12	-30	-15	-66	-34	-33	-12	-30	-15	1		-1
5	38	49	27	21	26	5	38	49	27	21	26	1		1
1	5	3	6	5	1	1	5	3	6	5	1	-1		1
-6	-67	-10	-53	-27	-50	-6	-67	-10	-53	-27	-50	1		-1
-6	-40	-43	-30	-10	-52	-6	-40	-43	-30	-10	-52	1		-1
-35	-58	-16	-53	-41	-14	-35	-58	-16	-53	-41	-14	1		-1
10	5	5	1	9	14	10	5	5	1	9	14	-1		1
-50	-31	-2	-1	-45	-46	-50	-31	-2	-1	-45	-46	1		-1
5	7	3	4	6	3	5	7	3	4	6	3	-1		1
49	38	52	51	47	4	49	38	52	51	47	4	1		1
46	10	35	15	60	32	46	10	35	15	60	32	1		1
-9	-30	-53	-35	-29	-20	-9	-30	-53	-35	-29	-20	1		-1
19	16	21	9	11	21	19	16	21	9	11	21	-1		1
-53	-10	-57	-34	-2	-25	-53	-10	-57	-34	-2	-25	1		-1
-2	-34	-27	-57	-56	-42	-2	-34	-27	-57	-56	-42	1		-1
24	3	12	22	9	22	24	3	12	22	9	22	-1		1
-8	-51	-15	-62	-34	-49	-8	-51	-15	-62	-34	-49	1		-1
-57	-8	-24	-12	-29	-45	-57	-8	-24	-12	-29	-45	1		-1
-6	-60	-56	-48	-65	-19	-6	-60	-56	-48	-65	-19	1		-1
49	45	53	41	26	31	49	45	53	41	26	31	1		1
5	3	3	7	5	3	5	3	3	7	5	3	-1		1
-17	-21	-40	-6	-55	-4	-17	-21	-40	-6	-55	-4	1		-1
1	52	2	19	63	21	1	52	2	19	63	21	1		1
-1	-30	-8	-65	-65	-28	-1	-30	-8	-65	-65	-28	1		-1
16	17	6	2	6	14	16	17	6	2	6	14	-1		1
34	18	60	25	6	16	34	18	60	25	6	16	1		1
-33	-59	-52	-5	-55	-38	-33	-59	-52	-5	-55	-38	1		-1
13	60	8	40	3	59	13	60	8	40	3	59	1		1
-29	-43	-2	-53	-12	-21	-29	-43	-2	-53	-12	-21	1		-1
-10	-57	-61	-17	-41	-50	-10	-57	-61	-17	-41	-50	1		-1
-5	-58	-13	-21	-19	-12	-5	-58	-13	-21	-19	-12	1		-1
10	1	10	9	12	3	10	1	10	9	12	3	-1		1
-7	-36	-17	-52	-58	-27	-7	-36	-17	-52	-58	-27	1		-1
-58	-37	-52	-59	-8	-35	-58	-37	-52	-59	-8	-35	1		-1
-40	-32	-56	-26	-24	-18	-40	-32	-56	-26	-24	-18	1		-1
-36	-14	-46	-15	-17	-40	-36	-14	-46	-15	-17	-40	1		-1
-14	-18	-43	-49	-38	-64	-14	-18	-43	-49	-38	-64	1		-1
-32	-49	-50	-4	-44	-10	-32	-49	-50	-4	-44	-10	1		-1
-8	-9	-47	-35	-38	-24	-8	-9	-47	-35	-38	-24	-1		-1
3	1	3	2	3	1	3	1	3	2	3	1	-1		1
-30	-11	-4	-52	-17	-28	-30	-11	-4	-52	-17	-28	1		-1
-62	-15	-15	-14	-64	-47	-62	-15	-15	-14	-64	-47	1		-1
-37	-12	-32	-30	-42	-53	-37	-12	-32	-30	-42	-53	1		-1
-55	-5	-9	-47	-17	-52	-55	-5	-9	-47	-17	-52	1		-1
-1	-4	-1	-2	-4	-1	-1	-4	-1	-2	-4	-1	-1		-1
3	1	2	3	3	2	3	1	2	3	3	2	-1		1
-11	-32	-8	-50	-34	-54	-11	-32	-8	-50	-34	-54	1		-1
5	1	4	5	5	3	5	1	4	5	5	3	-1		1
-6	-56	-12	-17	-54	-38	-6	-56	-12	-17	-54	-38	1		-1
-33	-7	-25	-6	-7	-25	-33	-7	-25	-6	-7	-25	-1		-1
-32	-3	-22	-30	-22	-41	-32	-3	-22	-30	-22	-41	1		-1
4	11	15	3	8	16	4	11	15	3	8	16	-1		1
-8	-12	-48	-51	-34	-45	-8	-12	-48	-51	-34	-45	-1		-1
-34	-35	-10	-34	-46	-9	-34	-35	-10	-34	-46	-9	1		-1
5	7	8	5	4	1	5	7	8	5	4	1	-1		1
-36	-4	-8	-12	-21	-31	-36	-4	-8	-12	-21	-31	1		-1
-24	-21	-22	-7	-44	-18	-24	-21	-22	-7	-44	-18	1		-1
-1	-23	-9	-12	-24	-28	-1	-23	-9	-12	-24	-28	-1		-1
-3	-40	-41	-47	-42	-20	-3	-40	-41	-47	-42	-20	1		-1
-22	-7	-17	-12	-9	-45	-22	-7	-17	-12	-9	-45	-1		-1
-44	-48	-10	-56	-56	-47	-44	-48	-10	-56	-56	-47	1		-1
-29	-6	-12	-30	-13	-18	-29	-6	-12	-30	-13	-18	-1		-1
-14	-43	-21	-22	-3	-25	-14	-43	-21	-22	-3	-25	1		-1
-7	-2	-31	-50	-24	-44	-7	-2	-31	-50	-24	-44	1		-1
-2	-30	-14	-2	-50	-11	-2	-30	-14	-2	-50	-11	1		-1
-55	-1	-54	-26	-29	-26	-55	-1	-54	-26	-29	-26	1		-1
2	4	2	1	3	2	2	4	2	1	3	2	-1		1
3	1	1	2	2	3	3	1	1	2	2	3	-1		1
1	1	1	1	1	1	1	1	1	1	1	1	-1		1
2	12	13	6	6	15	2	12	13	6	6	15	-1		1
-1	-21	-48	-47	-60	-2	-1	-21	-48	-47	-60	-2	1		-1
-2	-48	-46	-11	-38	-29	-2	-48	-46	-11	-38	-29	1		-1
-18	-7	-31	-22	-4	-23	-18	-7	-31	-22	-4	-23	1		-1
-10	-17	-21	-29	-21	-18	-10	-17	-21	-29	-21	-18	-1		-1
-50	-44	-4	-22	-11	-35	-50	-44	-4	-22	-11	-35	-1		-1
2	3	4	2	4	2	2	3	4	2	4	2	-1		1
-17	-9	-49	-29	-37	-38	-17	-9	-49	-29	-37	-38	1		-1
-46	-36	-15	-49	-29	-7	-46	-36	-15	-49	-29	-7	1		-1
-31	-43	-43	-49	-37	-35	-31	-43	-43	-49	-37	-35	1		-1
-10	-21	-17	-45	-18	-56	-10	-21	-17	-45	-18	-56	1		-1
-11	-53	-3	-46	-23	-40	-11	-53	-3	-46	-23	-40	1		-1
-3	-9	-45	-43	-5	-13	-3	-9	-45	-43	-5	-13	1		-1
-39	-54	-60	-4	-37	-50	-39	-54	-60	-4	-37	-50	1		-1
-40	-22	-34	-32	-15	-21	-40	-22	-34	-32	-15	-21	1		-1
-60	-18	-30	-1	-16	-23	-60	-18	-30	-1	-16	-23	1		-1
-33	-9	-32	-2	-19	-27	-33	-9	-32	-2	-19	-27	-1		-1
1	2	2	1	2	1	1	2	2	1	2	1	-1		1
19	21	6	16	10	14	19	21	6	16	10	14	-1		1
7	10	1	2	10	7	7	10	1	2	10	7	-1		1
-57	-43	-9	-43	-1	-12	-57	-43	-9	-43	-1	-12	1		-1
-32	-58	-57	-78	-41	-49	-32	-58	-57	-78	-41	-49	1		-1
-32	-68	-38	-8	-2	-70	-32	-68	-38	-8	-2	-70	1		-1
-8	-45	-26	-19	-23	-26	-8	-45	-26	-19	-23	-26	1		-1
3	11	7	9	12	5	3	11	7	9	12	5	-1		1
-6	-1	-8	-4	-6	-2	-6	-1	-8	-4	-6	-2	-1		-1
2	37	20	37	26	34	2	37	20	37	26	34	-1		1
9	10	4	9	10	12	9	10	4	9	10	12	-1		1
-21	-7	-1	-20	-39	-52	-21	-7	-1	-20	-39	-52	1		-1
12	5	5	1	8	7	12	5	5	1	8	7	-1		1
2	9	2	4	3	8	2	9	2	4	3	8	-1		1
20	30	6	12	27	21	20	30	6	12	27	21	-1		1
15	6	2	5	1	15	15	6	2	5	1	15	-1		1
1	16	11	14	16	15	1	16	11	14	16	15	-1		1
-58	-17	-23	-50	-18	-3	-58	-17	-23	-50	-18	-3	-1		-1
25	6	21	20	26	4	25	6	21	20	26	4	-1		1
24	22	26	21	23	31	24	22	26	21	23	31	-1		1
22	26	24	14	13	9	22	26	24	14	13	9	-1		1
10	8	16	6	16	15	10	8	16	6	16	15	-1		1
-2	-25	-44	-39	-41	-38	-2	-25	-44	-39	-41	-38	1		-1
15	12	7	9	13	9	15	12	7	9	13	9	-1		1
1	3	4	1	2	4	1	3	4	1	2	4	-1		1
-8	-7	-15	-2	-10	-17	-8	-7	-15	-2	-10	-17	-1		-1
1	6	1	9	1	7	1	6	1	9	1	7	-1		1
-21	-3	-45	-4	-31	-20	-21	-3	-45	-4	-31	-20	1		-1
7	2	18	2	19	15	7	2	18	2	19	15	-1		1
7	17	3	12	13	22	7	17	3	12	13	22	-1		1
4	7	8	7	6	5	4	7	8	7	6	5	-1		1
-3	-22	-57	-58	-23	-16	-3	-22	-57	-58	-23	-16	1		-1
2	12	13	1	17	9	2	12	13	1	17	9	-1		1
-49	-53	-37	-6	-8	-21	-49	-53	-37	-6	-8	-21	1		-1
4	1	10	1	11	2	4	1	10	1	11	2	-1		1
12	4	16	9	7	8	12	4	16	9	7	8	-1		1
-20	-5	-41	-47	-13	-55	-20	-5	-41	-47	-13	-55	1		-1
3	2	7	5	3	7	3	2	7	5	3	7	-1		1
4	9	7	18	5	6	4	9	7	18	5	6	-1		1
5	3	4	10	2	16	5	3	4	10	2	16	-1		1
-2	-7	-21	-19	-7	-8	-2	-7	-21	-19	-7	-8	-1		-1
21	8	20	16	14	2	21	8	20	16	14	2	-1		1
-66	-58	-43	-36	-72	-6	-66	-58	-43	-36	-72	-6	1		-1
-57	-48	-17	-61	-44	-51	-57	-48	-17	-61	-44	-51	1		-1
10	7	17	6	16	17	10	7	17	6	16	17	-1		1
6	9	6	23	16	2	6	9	6	23	16	2	-1		1
13	8	1	3	7	4	13	8	1	3	7	4	-1		1
19	14	22	8	7	9	19	14	22	8	7	9	-1		1
26	16	14	26	19	33	26	16	14	26	19	33	-1		1
-9.23889	-10.9556	-10.7778	-11.6667	-11.6222	-11.9167	-9.23889	-10.9556	-10.7778	-11.6667	-11.6222	-11.9167

## Sheet: Sheet5
RCVB		RCVM		RCVT		EI		AI		VI
max	min	max	min	max	min	max	min	max	min	max	min
6	25	28	21	3	19	6	25	28	21	3	19	-1
-29	-2	-1	-3	-7	-18	-29	-2	-1	-3	-7	-18	-1
12	6	8	13	19	14	12	6	8	13	19	14	-1
2	6	4	1	2	6	2	6	4	1	2	6	-1
#NAME?	#NAME?	#NAME?	#NAME?	#NAME?	#NAME?	#NAME?	#NAME?	#NAME?	#NAME?	#NAME?	#NAME?	1
2	7	6	2	3	2	2	7	6	2	3	2	-1
#NAME?	#NAME?	#NAME?	#NAME?	#NAME?	#NAME?	#NAME?	#NAME?	#NAME?	#NAME?	#NAME?	#NAME?	1
-24	-26	-36	-17	-39	-38	-24	-26	-36	-17	-39	-38	-1
3	2	3	7	6	8	3	2	3	7	6	8	-1
#NAME?	#NAME?	#NAME?	#NAME?	#NAME?	#NAME?	#NAME?	#NAME?	#NAME?	#NAME?	#NAME?	#NAME?	1
10	4	7	2	1	13	10	4	7	2	1	13	-1
#NAME?	#NAME?	#NAME?	#NAME?	#NAME?	#NAME?	#NAME?	#NAME?	#NAME?	#NAME?	#NAME?	#NAME?	1
14	5	25	14	6	10	14	5	25	14	6	10	-1
-25	-3	-17	-8	-24	-28	-25	-3	-17	-8	-24	-28	-1
#NAME?	#NAME?	#NAME?	#NAME?	#NAME?	#NAME?	#NAME?	#NAME?	#NAME?	#NAME?	#NAME?	#NAME?	1
#NAME?	#NAME?	#NAME?	#NAME?	#NAME?	#NAME?	#NAME?	#NAME?	#NAME?	#NAME?	#NAME?	#NAME?	1
1	5	5	1	5	4	1	5	5	1	5	4	-1
18	9	3	21	15	14	18	9	3	21	15	14	-1
#NAME?	#NAME?	#NAME?	#NAME?	#NAME?	#NAME?	#NAME?	#NAME?	#NAME?	#NAME?	#NAME?	#NAME?	1
#NAME?	#NAME?	#NAME?	#NAME?	#NAME?	#NAME?	#NAME?	#NAME?	#NAME?	#NAME?	#NAME?	#NAME?	1
#NAME?	#NAME?	#NAME?	#NAME?	#NAME?	#NAME?	#NAME?	#NAME?	#NAME?	#NAME?	#NAME?	#NAME?	1
5	2	3	2	1	6	5	2	3	2	1	6	-1
-22	-15	-24	-12	-18	-5	-22	-15	-24	-12	-18	-5	-1
3	14	11	3	14	7	3	14	11	3	14	7	-1
#NAME?	#NAME?	#NAME?	#NAME?	#NAME?	#NAME?	#NAME?	#NAME?	#NAME?	#NAME?	#NAME?	#NAME?	1
3	1	5	3	6	1	3	1	5	3	6	1	-1
#NAME?	#NAME?	#NAME?	#NAME?	#NAME?	#NAME?	#NAME?	#NAME?	#NAME?	#NAME?	#NAME?	#NAME?	1
1	2	2	1	2	3	1	2	2	1	2	3	-1
#NAME?	#NAME?	#NAME?	#NAME?	#NAME?	#NAME?	#NAME?	#NAME?	#NAME?	#NAME?	#NAME?	#NAME?	1
6	3	5	13	11	1	6	3	5	13	11	1	-1
#NAME?	#NAME?	#NAME?	#NAME?	#NAME?	#NAME?	#NAME?	#NAME?	#NAME?	#NAME?	#NAME?	#NAME?	1
#NAME?	#NAME?	#NAME?	#NAME?	#NAME?	#NAME?	#NAME?	#NAME?	#NAME?	#NAME?	#NAME?	#NAME?	1
1	2	2	1	3	2	1	2	2	1	3	2	-1
4	3	8	7	5	3	4	3	8	7	5	3	-1
1	2	4	1	2	5	1	2	4	1	2	5	-1
8	10	1	7	7	9	8	10	1	7	7	9	-1
-36	-5	-25	-11	-40	-35	-36	-5	-25	-11	-40	-35	-1
#NAME?	#NAME?	#NAME?	#NAME?	#NAME?	#NAME?	#NAME?	#NAME?	#NAME?	#NAME?	#NAME?	#NAME?	1
#NAME?	#NAME?	#NAME?	#NAME?	#NAME?	#NAME?	#NAME?	#NAME?	#NAME?	#NAME?	#NAME?	#NAME?	1
-12	-49	-2	-38	-10	-49	-12	-49	-2	-38	-10	-49	-1
2	1	2	1	2	1	2	1	2	1	2	1	-1
#NAME?	#NAME?	#NAME?	#NAME?	#NAME?	#NAME?	#NAME?	#NAME?	#NAME?	#NAME?	#NAME?	#NAME?	1
2	9	13	5	10	6	2	9	13	5	10	6	-1
#NAME?	#NAME?	#NAME?	#NAME?	#NAME?	#NAME?	#NAME?	#NAME?	#NAME?	#NAME?	#NAME?	#NAME?	1
15	1	39	25	31	33	15	1	39	25	31	33	-1
#NAME?	#NAME?	#NAME?	#NAME?	#NAME?	#NAME?	#NAME?	#NAME?	#NAME?	#NAME?	#NAME?	#NAME?	1
#NAME?	#NAME?	#NAME?	#NAME?	#NAME?	#NAME?	#NAME?	#NAME?	#NAME?	#NAME?	#NAME?	#NAME?	1
1	5	3	6	5	1	1	5	3	6	5	1	-1
#NAME?	#NAME?	#NAME?	#NAME?	#NAME?	#NAME?	#NAME?	#NAME?	#NAME?	#NAME?	#NAME?	#NAME?	1
#NAME?	#NAME?	#NAME?	#NAME?	#NAME?	#NAME?	#NAME?	#NAME?	#NAME?	#NAME?	#NAME?	#NAME?	1
#NAME?	#NAME?	#NAME?	#NAME?	#NAME?	#NAME?	#NAME?	#NAME?	#NAME?	#NAME?	#NAME?	#NAME?	1
10	5	5	1	9	14	10	5	5	1	9	14	-1
#NAME?	#NAME?	#NAME?	#NAME?	#NAME?	#NAME?	#NAME?	#NAME?	#NAME?	#NAME?	#NAME?	#NAME?	1
5	7	3	4	6	3	5	7	3	4	6	3	-1
#NAME?	#NAME?	#NAME?	#NAME?	#NAME?	#NAME?	#NAME?	#NAME?	#NAME?	#NAME?	#NAME?	#NAME?	1
#NAME?	#NAME?	#NAME?	#NAME?	#NAME?	#NAME?	#NAME?	#NAME?	#NAME?	#NAME?	#NAME?	#NAME?	1
#NAME?	#NAME?	#NAME?	#NAME?	#NAME?	#NAME?	#NAME?	#NAME?	#NAME?	#NAME?	#NAME?	#NAME?	1
19	16	21	9	11	21	19	16	21	9	11	21	-1
#NAME?	#NAME?	#NAME?	#NAME?	#NAME?	#NAME?	#NAME?	#NAME?	#NAME?	#NAME?	#NAME?	#NAME?	1
#NAME?	#NAME?	#NAME?	#NAME?	#NAME?	#NAME?	#NAME?	#NAME?	#NAME?	#NAME?	#NAME?	#NAME?	1
24	3	12	22	9	22	24	3	12	22	9	22	-1
#NAME?	#NAME?	#NAME?	#NAME?	#NAME?	#NAME?	#NAME?	#NAME?	#NAME?	#NAME?	#NAME?	#NAME?	1
#NAME?	#NAME?	#NAME?	#NAME?	#NAME?	#NAME?	#NAME?	#NAME?	#NAME?	#NAME?	#NAME?	#NAME?	1
#NAME?	#NAME?	#NAME?	#NAME?	#NAME?	#NAME?	#NAME?	#NAME?	#NAME?	#NAME?	#NAME?	#NAME?	1
#NAME?	#NAME?	#NAME?	#NAME?	#NAME?	#NAME?	#NAME?	#NAME?	#NAME?	#NAME?	#NAME?	#NAME?	1
5	3	3	7	5	3	5	3	3	7	5	3	-1
#NAME?	#NAME?	#NAME?	#NAME?	#NAME?	#NAME?	#NAME?	#NAME?	#NAME?	#NAME?	#NAME?	#NAME?	1
#NAME?	#NAME?	#NAME?	#NAME?	#NAME?	#NAME?	#NAME?	#NAME?	#NAME?	#NAME?	#NAME?	#NAME?	1
#NAME?	#NAME?	#NAME?	#NAME?	#NAME?	#NAME?	#NAME?	#NAME?	#NAME?	#NAME?	#NAME?	#NAME?	1
16	17	6	2	6	14	16	17	6	2	6	14	-1
#NAME?	#NAME?	#NAME?	#NAME?	#NAME?	#NAME?	#NAME?	#NAME?	#NAME?	#NAME?	#NAME?	#NAME?	1
#NAME?	#NAME?	#NAME?	#NAME?	#NAME?	#NAME?	#NAME?	#NAME?	#NAME?	#NAME?	#NAME?	#NAME?	1
#NAME?	#NAME?	#NAME?	#NAME?	#NAME?	#NAME?	#NAME?	#NAME?	#NAME?	#NAME?	#NAME?	#NAME?	1
#NAME?	#NAME?	#NAME?	#NAME?	#NAME?	#NAME?	#NAME?	#NAME?	#NAME?	#NAME?	#NAME?	#NAME?	1
#NAME?	#NAME?	#NAME?	#NAME?	#NAME?	#NAME?	#NAME?	#NAME?	#NAME?	#NAME?	#NAME?	#NAME?	1
#NAME?	#NAME?	#NAME?	#NAME?	#NAME?	#NAME?	#NAME?	#NAME?	#NAME?	#NAME?	#NAME?	#NAME?	1
10	1	10	9	12	3	10	1	10	9	12	3	-1
#NAME?	#NAME?	#NAME?	#NAME?	#NAME?	#NAME?	#NAME?	#NAME?	#NAME?	#NAME?	#NAME?	#NAME?	1
#NAME?	#NAME?	#NAME?	#NAME?	#NAME?	#NAME?	#NAME?	#NAME?	#NAME?	#NAME?	#NAME?	#NAME?	1
#NAME?	#NAME?	#NAME?	#NAME?	#NAME?	#NAME?	#NAME?	#NAME?	#NAME?	#NAME?	#NAME?	#NAME?	1
#NAME?	#NAME?	#NAME?	#NAME?	#NAME?	#NAME?	#NAME?	#NAME?	#NAME?	#NAME?	#NAME?	#NAME?	1
#NAME?	#NAME?	#NAME?	#NAME?	#NAME?	#NAME?	#NAME?	#NAME?	#NAME?	#NAME?	#NAME?	#NAME?	1
#NAME?	#NAME?	#NAME?	#NAME?	#NAME?	#NAME?	#NAME?	#NAME?	#NAME?	#NAME?	#NAME?	#NAME?	1
-8	-9	-47	-35	-38	-24	-8	-9	-47	-35	-38	-24	-1
3	1	3	2	3	1	3	1	3	2	3	1	-1
#NAME?	#NAME?	#NAME?	#NAME?	#NAME?	#NAME?	#NAME?	#NAME?	#NAME?	#NAME?	#NAME?	#NAME?	1
#NAME?	#NAME?	#NAME?	#NAME?	#NAME?	#NAME?	#NAME?	#NAME?	#NAME?	#NAME?	#NAME?	#NAME?	1
#NAME?	#NAME?	#NAME?	#NAME?	#NAME?	#NAME?	#NAME?	#NAME?	#NAME?	#NAME?	#NAME?	#NAME?	1
#NAME?	#NAME?	#NAME?	#NAME?	#NAME?	#NAME?	#NAME?	#NAME?	#NAME?	#NAME?	#NAME?	#NAME?	1
-1	-4	-1	-2	-4	-1	-1	-4	-1	-2	-4	-1	-1
3	1	2	3	3	2	3	1	2	3	3	2	-1
#NAME?	#NAME?	#NAME?	#NAME?	#NAME?	#NAME?	#NAME?	#NAME?	#NAME?	#NAME?	#NAME?	#NAME?	1
5	1	4	5	5	3	5	1	4	5	5	3	-1
#NAME?	#NAME?	#NAME?	#NAME?	#NAME?	#NAME?	#NAME?	#NAME?	#NAME?	#NAME?	#NAME?	#NAME?	1
-33	-7	-25	-6	-7	-25	-33	-7	-25	-6	-7	-25	-1
#NAME?	#NAME?	#NAME?	#NAME?	#NAME?	#NAME?	#NAME?	#NAME?	#NAME?	#NAME?	#NAME?	#NAME?	1
4	11	15	3	8	16	4	11	15	3	8	16	-1
-8	-12	-48	-51	-34	-45	-8	-12	-48	-51	-34	-45	-1
#NAME?	#NAME?	#NAME?	#NAME?	#NAME?	#NAME?	#NAME?	#NAME?	#NAME?	#NAME?	#NAME?	#NAME?	1
5	7	8	5	4	1	5	7	8	5	4	1	-1
#NAME?	#NAME?	#NAME?	#NAME?	#NAME?	#NAME?	#NAME?	#NAME?	#NAME?	#NAME?	#NAME?	#NAME?	1
#NAME?	#NAME?	#NAME?	#NAME?	#NAME?	#NAME?	#NAME?	#NAME?	#NAME?	#NAME?	#NAME?	#NAME?	1
-1	-23	-9	-12	-24	-28	-1	-23	-9	-12	-24	-28	-1
#NAME?	#NAME?	#NAME?	#NAME?	#NAME?	#NAME?	#NAME?	#NAME?	#NAME?	#NAME?	#NAME?	#NAME?	1
-22	-7	-17	-12	-9	-45	-22	-7	-17	-12	-9	-45	-1
#NAME?	#NAME?	#NAME?	#NAME?	#NAME?	#NAME?	#NAME?	#NAME?	#NAME?	#NAME?	#NAME?	#NAME?	1
-29	-6	-12	-30	-13	-18	-29	-6	-12	-30	-13	-18	-1
#NAME?	#NAME?	#NAME?	#NAME?	#NAME?	#NAME?	#NAME?	#NAME?	#NAME?	#NAME?	#NAME?	#NAME?	1
#NAME?	#NAME?	#NAME?	#NAME?	#NAME?	#NAME?	#NAME?	#NAME?	#NAME?	#NAME?	#NAME?	#NAME?	1
#NAME?	#NAME?	#NAME?	#NAME?	#NAME?	#NAME?	#NAME?	#NAME?	#NAME?	#NAME?	#NAME?	#NAME?	1
#NAME?	#NAME?	#NAME?	#NAME?	#NAME?	#NAME?	#NAME?	#NAME?	#NAME?	#NAME?	#NAME?	#NAME?	1
2	4	2	1	3	2	2	4	2	1	3	2	-1
3	1	1	2	2	3	3	1	1	2	2	3	-1
1	1	1	1	1	1	1	1	1	1	1	1	-1
2	12	13	6	6	15	2	12	13	6	6	15	-1
#NAME?	#NAME?	#NAME?	#NAME?	#NAME?	#NAME?	#NAME?	#NAME?	#NAME?	#NAME?	#NAME?	#NAME?	1
#NAME?	#NAME?	#NAME?	#NAME?	#NAME?	#NAME?	#NAME?	#NAME?	#NAME?	#NAME?	#NAME?	#NAME?	1
#NAME?	#NAME?	#NAME?	#NAME?	#NAME?	#NAME?	#NAME?	#NAME?	#NAME?	#NAME?	#NAME?	#NAME?	1
-10	-17	-21	-29	-21	-18	-10	-17	-21	-29	-21	-18	-1
-50	-44	-4	-22	-11	-35	-50	-44	-4	-22	-11	-35	-1
2	3	4	2	4	2	2	3	4	2	4	2	-1
#NAME?	#NAME?	#NAME?	#NAME?	#NAME?	#NAME?	#NAME?	#NAME?	#NAME?	#NAME?	#NAME?	#NAME?	1
#NAME?	#NAME?	#NAME?	#NAME?	#NAME?	#NAME?	#NAME?	#NAME?	#NAME?	#NAME?	#NAME?	#NAME?	1
#NAME?	#NAME?	#NAME?	#NAME?	#NAME?	#NAME?	#NAME?	#NAME?	#NAME?	#NAME?	#NAME?	#NAME?	1
#NAME?	#NAME?	#NAME?	#NAME?	#NAME?	#NAME?	#NAME?	#NAME?	#NAME?	#NAME?	#NAME?	#NAME?	1
#NAME?	#NAME?	#NAME?	#NAME?	#NAME?	#NAME?	#NAME?	#NAME?	#NAME?	#NAME?	#NAME?	#NAME?	1
#NAME?	#NAME?	#NAME?	#NAME?	#NAME?	#NAME?	#NAME?	#NAME?	#NAME?	#NAME?	#NAME?	#NAME?	1
#NAME?	#NAME?	#NAME?	#NAME?	#NAME?	#NAME?	#NAME?	#NAME?	#NAME?	#NAME?	#NAME?	#NAME?	1
#NAME?	#NAME?	#NAME?	#NAME?	#NAME?	#NAME?	#NAME?	#NAME?	#NAME?	#NAME?	#NAME?	#NAME?	1
#NAME?	#NAME?	#NAME?	#NAME?	#NAME?	#NAME?	#NAME?	#NAME?	#NAME?	#NAME?	#NAME?	#NAME?	1
-33	-9	-32	-2	-19	-27	-33	-9	-32	-2	-19	-27	-1
1	2	2	1	2	1	1	2	2	1	2	1	-1
19	21	6	16	10	14	19	21	6	16	10	14	-1
7	10	1	2	10	7	7	10	1	2	10	7	-1
#NAME?	#NAME?	#NAME?	#NAME?	#NAME?	#NAME?	#NAME?	#NAME?	#NAME?	#NAME?	#NAME?	#NAME?	1
#NAME?	#NAME?	#NAME?	#NAME?	#NAME?	#NAME?	#NAME?	#NAME?	#NAME?	#NAME?	#NAME?	#NAME?	1
#NAME?	#NAME?	#NAME?	#NAME?	#NAME?	#NAME?	#NAME?	#NAME?	#NAME?	#NAME?	#NAME?	#NAME?	1
#NAME?	#NAME?	#NAME?	#NAME?	#NAME?	#NAME?	#NAME?	#NAME?	#NAME?	#NAME?	#NAME?	#NAME?	1
3	11	7	9	12	5	3	11	7	9	12	5	-1
-6	-1	-8	-4	-6	-2	-6	-1	-8	-4	-6	-2	-1
2	37	20	37	26	34	2	37	20	37	26	34	-1
9	10	4	9	10	12	9	10	4	9	10	12	-1
#NAME?	#NAME?	#NAME?	#NAME?	#NAME?	#NAME?	#NAME?	#NAME?	#NAME?	#NAME?	#NAME?	#NAME?	1
12	5	5	1	8	7	12	5	5	1	8	7	-1
2	9	2	4	3	8	2	9	2	4	3	8	-1
20	30	6	12	27	21	20	30	6	12	27	21	-1
15	6	2	5	1	15	15	6	2	5	1	15	-1
1	16	11	14	16	15	1	16	11	14	16	15	-1
-58	-17	-23	-50	-18	-3	-58	-17	-23	-50	-18	-3	-1
25	6	21	20	26	4	25	6	21	20	26	4	-1
24	22	26	21	23	31	24	22	26	21	23	31	-1
22	26	24	14	13	9	22	26	24	14	13	9	-1
10	8	16	6	16	15	10	8	16	6	16	15	-1
#NAME?	#NAME?	#NAME?	#NAME?	#NAME?	#NAME?	#NAME?	#NAME?	#NAME?	#NAME?	#NAME?	#NAME?	1
15	12	7	9	13	9	15	12	7	9	13	9	-1
1	3	4	1	2	4	1	3	4	1	2	4	-1
-8	-7	-15	-2	-10	-17	-8	-7	-15	-2	-10	-17	-1
1	6	1	9	1	7	1	6	1	9	1	7	-1
#NAME?	#NAME?	#NAME?	#NAME?	#NAME?	#NAME?	#NAME?	#NAME?	#NAME?	#NAME?	#NAME?	#NAME?	1
7	2	18	2	19	15	7	2	18	2	19	15	-1
7	17	3	12	13	22	7	17	3	12	13	22	-1
4	7	8	7	6	5	4	7	8	7	6	5	-1
#NAME?	#NAME?	#NAME?	#NAME?	#NAME?	#NAME?	#NAME?	#NAME?	#NAME?	#NAME?	#NAME?	#NAME?	1
2	12	13	1	17	9	2	12	13	1	17	9	-1
#NAME?	#NAME?	#NAME?	#NAME?	#NAME?	#NAME?	#NAME?	#NAME?	#NAME?	#NAME?	#NAME?	#NAME?	1
4	1	10	1	11	2	4	1	10	1	11	2	-1
12	4	16	9	7	8	12	4	16	9	7	8	-1
#NAME?	#NAME?	#NAME?	#NAME?	#NAME?	#NAME?	#NAME?	#NAME?	#NAME?	#NAME?	#NAME?	#NAME?	1
3	2	7	5	3	7	3	2	7	5	3	7	-1
4	9	7	18	5	6	4	9	7	18	5	6	-1
5	3	4	10	2	16	5	3	4	10	2	16	-1
-2	-7	-21	-19	-7	-8	-2	-7	-21	-19	-7	-8	-1
21	8	20	16	14	2	21	8	20	16	14	2	-1
#NAME?	#NAME?	#NAME?	#NAME?	#NAME?	#NAME?	#NAME?	#NAME?	#NAME?	#NAME?	#NAME?	#NAME?	1
#NAME?	#NAME?	#NAME?	#NAME?	#NAME?	#NAME?	#NAME?	#NAME?	#NAME?	#NAME?	#NAME?	#NAME?	1
10	7	17	6	16	17	10	7	17	6	16	17	-1
6	9	6	23	16	2	6	9	6	23	16	2	-1
13	8	1	3	7	4	13	8	1	3	7	4	-1
19	14	22	8	7	9	19	14	22	8	7	9	-1
26	16	14	26	19	33	26	16	14	26	19	33	-1
#NAME?
